# Supplementary material for: Mitochondrial Dysfunction in Advanced Maternal Aged Cumulus Cells: A Possible Link to ATP Synthase Impairment?
Source: Biomolecules. 2024 Feb 26;14(3):281. doi: 10.3390/biom14030281 (PMC10967744; doi:10.3390/biom14030281)
Supplement: Supplementary file 1 [file biomolecules-14-00281-s001.zip]

Archive with 2 entries (2 files):
- biomolecules-2841213-supplementary.pdf
- Figure S2.zip
